# Supplementary material for: Sensitivity Evaluation of Enveloped and Non-enveloped Viruses to Ethanol Using Machine Learning: A Systematic Review
Source: Food Environ Virol. 2023 Dec 5;16(1):1–13. doi: 10.1007/s12560-023-09571-2 (PMC10963467; doi:10.1007/s12560-023-09571-2)
Supplement: Supplementary file 2 — Supplementary file2 (XLSX 41 KB) [file 12560_2023_9571_MOESM2_ESM.xlsx]

## Sheet: all data
No	Study	Virus	Disinfectant	Ethanol Mixture	Contact Time	Log Reduction	Unit	Neutralizer Solution	Test Method	Host cells	Experimental condition
1	Ruhlandt et al. (2023)	AdV-5 (ATCC-VR-5)	50% Ethanol	-	30 s	0.2	TCID50/mL	EMEM	EN 14476	A-549 cell	20°C
		AdV-5 (ATCC-VR-5)	50% Ethanol	-	1 min	0.5	TCID50/mL	EMEM	EN 14476	A-549 cell	20°C
		AdV-5 (ATCC-VR-5)	50% Ethanol	-	2 min	1.3	TCID50/mL	EMEM	EN 14476	A-549 cell	20°C
		AdV-5 (ATCC-VR-5)	60% Ethanol	-	30 s	2.2	TCID50/mL	EMEM	EN 14476	A-549 cell	20°C
		AdV-5 (ATCC-VR-5)	60% Ethanol	-	1 min	3.6	TCID50/mL	EMEM	EN 14476	A-549 cell	20°C
		AdV-5 (ATCC-VR-5)	60% Ethanol	-	2 min	5.1	TCID50/mL	EMEM	EN 14476	A-549 cell	20°C
		AdV-5 (ATCC-VR-5)	70% Ethanol	-	30 s	2.2	TCID50/mL	EMEM	EN 14476	A-549 cell	20°C
		AdV-5 (ATCC-VR-5)	70% Ethanol	-	1 min	3.9	TCID50/mL	EMEM	EN 14476	A-549 cell	20°C
		AdV-5 (ATCC-VR-5)	70% Ethanol	-	2 min	5.1	TCID50/mL	EMEM	EN 14476	A-549 cell	20°C
		AdV-5 (ATCC-VR-5)	80% Ethanol	-	30 s	0.8	TCID50/mL	EMEM	EN 14476	A-549 cell	20°C
		AdV-5 (ATCC-VR-5)	80% Ethanol	-	1 min	1.9	TCID50/mL	EMEM	EN 14476	A-549 cell	20°C
		AdV-5 (ATCC-VR-5)	80% Ethanol	-	2 min	3	TCID50/mL	EMEM	EN 14476	A-549 cell	20°C
		AdV-5 (ATCC-VR-5)	97% Ethanol	-	30 s	0	TCID50/mL	EMEM	EN 14476	A-549 cell	20°C
		AdV-5 (ATCC-VR-5)	97% Ethanol	-	1 min	0.1	TCID50/mL	EMEM	EN 14476	A-549 cell	20°C
		AdV-5 (ATCC-VR-5)	97% Ethanol	-	2 min	0.5	TCID50/mL	EMEM	EN 14476	A-549 cell	20°C
		AdV-5 (ATCC-VR-5)	80% Ethanol	-	30 s	0.9	TCID50/mL	EMEM	EN 14476	A-549 cell	20°C
		AdV-5 (ATCC-VR-5)	80% Ethanol	-	1 min	1.5	TCID50/mL	EMEM	EN 14476	A-549 cell	20°C
		AdV-5 (ATCC-VR-5)	80% Ethanol	-	30 s	1.6	TCID50/mL	EMEM	EN 14476	A-549 cell	21°C
		AdV-5 (ATCC-VR-5)	80% Ethanol	-	1 min	2.1	TCID50/mL	EMEM	EN 14476	A-549 cell	21°C
		AdV-5 (ATCC-VR-5)	80% Ethanol	-	30 s	2.3	TCID50/mL	EMEM	EN 14476	A-549 cell	22°C
		AdV-5 (ATCC-VR-5)	80% Ethanol	-	1 min	3	TCID50/mL	EMEM	EN 14476	A-549 cell	22°C
		AdV-5 (ATCC-VR-5)	80% Ethanol	-	30 s	2.2	TCID50/mL	EMEM	EN 14476	A-549 cell	23°C
		AdV-5 (ATCC-VR-5)	80% Ethanol	-	1 min	3	TCID50/mL	EMEM	EN 14476	A-549 cell	23°C
		AdV-5 (ATCC-VR-5)	80% Ethanol	-	30 s	2.6	TCID50/mL	EMEM	EN 14476	A-549 cell	24°C
		AdV-5 (ATCC-VR-5)	80% Ethanol	-	1 min	4.3	TCID50/mL	EMEM	EN 14476	A-549 cell	24°C
		AdV-5 (ATCC-VR-5)	80% Ethanol	-	30 s	3.1	TCID50/mL	EMEM	EN 14476	A-549 cell	25°C
		AdV-5 (ATCC-VR-5)	80% Ethanol	-	1 min	4.6	TCID50/mL	EMEM	EN 14476	A-549 cell	25°C
		AdV-5 (ATCC-VR-5)	80% Ethanol	-	30 s	5.3	TCID50/mL	EMEM	EN 14476	A-549 cell	30°C
		AdV-5 (ATCC-VR-5)	80% Ethanol	-	1 min	5.7	TCID50/mL	EMEM	EN 14476	A-549 cell	30°C
		AdV-5 (ATCC-VR-5)	80% Ethanol	-	30 s	1.9	TCID50/mL	EMEM	EN 14476	A-549 cell	20°C, pH= 9
		AdV-5 (ATCC-VR-5)	80% Ethanol	-	1 min	4.5	TCID50/mL	EMEM	EN 14476	A-549 cell	20°C, pH= 9
		AdV-5 (ATCC-VR-5)	80% Ethanol	-	2 min	5.3	TCID50/mL	EMEM	EN 14476	A-549 cell	20°C, pH= 9
		AdV-5 (ATCC-VR-5)	80% Ethanol	-	30 s	0.7	TCID50/mL	EMEM	EN 14476	A-549 cell	20°C pH = 3
		AdV-5 (ATCC-VR-5)	80% Ethanol	-	1 min	1.3	TCID50/mL	EMEM	EN 14476	A-549 cell	20°C pH = 3
		AdV-5 (ATCC-VR-5)	80% Ethanol	-	2 min	1.8	TCID50/mL	EMEM	EN 14476	A-549 cell	20°C pH = 3
		AdV-5 (ATCC-VR-5)	80% Ethanol	-	30 s	0.5	TCID50/mL	EMEM	EN 14476	A-549 cell	20°C pH = 3
		AdV-5 (ATCC-VR-5)	80% Ethanol	-	1 min	0.9	TCID50/mL	EMEM	EN 14476	A-549 cell	20°C pH = 3
		AdV-5 (ATCC-VR-5)	80% Ethanol	-	2 min	1.4	TCID50/mL	EMEM	EN 14476	A-549 cell	20°C pH = 3
2	Bandou et al. (2022)	IAV (H5N1-Ky)	20% Ethanol	-	15 s	0.03	Ffu/mL	SCLDP medium	in vitro evaluation	-	25°C and 45%–55% relative humidity
		IAV (H5N1-Ky)	32% Ethanol	-	15 s	0.11	Ffu/mL	SCLDP medium	in vitro evaluation	-	25°C and 45%–55% relative humidity
		IAV (H5N1-Ky)	34% Ethanol	-	15 s	0.29	Ffu/mL	SCLDP medium	in vitro evaluation	-	25°C and 45%–55% relative humidity
		IAV (H5N1-Ky)	36% Ethanol	-	15 s	2.57	Ffu/mL	SCLDP medium	in vitro evaluation	-	25°C and 45%–55% relative humidity
		IAV (H5N1-Ky)	20% Ethanol	-	1 min	0.03	Ffu/mL	SCLDP medium	in vitro evaluation	-	25°C and 45%–55% relative humidity
		IAV (H5N1-Ky)	32% Ethanol	-	1 min	1.84	Ffu/mL	SCLDP medium	in vitro evaluation	-	25°C and 45%–55% relative humidity
		IAV (H5N1-Ky)	34% Ethanol	-	1 min	3.23	Ffu/mL	SCLDP medium	in vitro evaluation	-	25°C and 45%–55% relative humidity
		IAV (H5N1-Eg)	20% Ethanol	-	15 s	0.04	Ffu/mL	SCLDP medium	in vitro evaluation	-	25°C and 45%–55% relative humidity
		IAV (H5N1-Eg)	32% Ethanol	-	15 s	0.16	Ffu/mL	SCLDP medium	in vitro evaluation	-	25°C and 45%–55% relative humidity
		IAV (H5N1-Eg)	34% Ethanol	-	15 s	0.28	Ffu/mL	SCLDP medium	in vitro evaluation	-	25°C and 45%–55% relative humidity
		IAV (H5N1-Eg)	36% Ethanol	-	15 s	1.77	Ffu/mL	SCLDP medium	in vitro evaluation	-	25°C and 45%–55% relative humidity
		IAV (H5N1-Eg)	20% Ethanol	-	1 min	0.03	Ffu/mL	SCLDP medium	in vitro evaluation	-	25°C and 45%–55% relative humidity
		IAV (H5N1-Eg)	32% Ethanol	-	1 min	1.81	Ffu/mL	SCLDP medium	in vitro evaluation	-	25°C and 45%–55% relative humidity
		IAV (H5N1-Eg)	34% Ethanol	-	1 min	3.08	Ffu/mL	SCLDP medium	in vitro evaluation	-	25°C and 45%–55% relative humidity
		IAV (H7N9)	20% Ethanol	-	15 s	0.1	Ffu/mL	SCLDP medium	in vitro evaluation	-	25°C and 45%–55% relative humidity
		IAV (H7N9)	32% Ethanol	-	15 s	0.23	Ffu/mL	SCLDP medium	in vitro evaluation	-	25°C and 45%–55% relative humidity
		IAV (H7N9)	34% Ethanol	-	15 s	1.6	Ffu/mL	SCLDP medium	in vitro evaluation	-	25°C and 45%–55% relative humidity
		IAV (H7N9)	20% Ethanol	-	1 min	0.04	Ffu/mL	SCLDP medium	in vitro evaluation	-	25°C and 45%–55% relative humidity
		IAV (H5N3)	20% Ethanol	-	15 s	0.1	Ffu/mL	SCLDP medium	in vitro evaluation	-	25°C and 45%–55% relative humidity
		IAV (H5N3)	32% Ethanol	-	15 s	0.2	Ffu/mL	SCLDP medium	in vitro evaluation	-	25°C and 45%–55% relative humidity
		IAV (H5N3)	34% Ethanol	-	15 s	1.54	Ffu/mL	SCLDP medium	in vitro evaluation	-	25°C and 45%–55% relative humidity
		IAV (H5N3)	20% Ethanol	-	1 min	0.03	Ffu/mL	SCLDP medium	in vitro evaluation	-	25°C and 45%–55% relative humidity
		IAV (H5N9)	20% Ethanol	-	15 s	0.13	Ffu/mL	SCLDP medium	in vitro evaluation	-	25°C and 45%–55% relative humidity
		IAV (H5N9)	32% Ethanol	-	15 s	0.27	Ffu/mL	SCLDP medium	in vitro evaluation	-	25°C and 45%–55% relative humidity
		IAV (H5N9)	34% Ethanol	-	15 s	1.54	Ffu/mL	SCLDP medium	in vitro evaluation	-	25°C and 45%–55% relative humidity
		IAV (H5N9)	20% Ethanol	-	1 min	0.07	Ffu/mL	SCLDP medium	in vitro evaluation	-	25°C and 45%–55% relative humidity
		IAV (H3N2)	20% Ethanol	-	15 s	0.04	Ffu/mL	SCLDP medium	in vitro evaluation	-	25°C and 45%–55% relative humidity
		IAV (H3N2)	32% Ethanol	-	15 s	0.23	Ffu/mL	SCLDP medium	in vitro evaluation	-	25°C and 45%–55% relative humidity
		IAV (H3N2)	34% Ethanol	-	15 s	1.46	Ffu/mL	SCLDP medium	in vitro evaluation	-	25°C and 45%–55% relative humidity
		IAV (H3N2)	20% Ethanol	-	1 min	0.04	Ffu/mL	SCLDP medium	in vitro evaluation	-	25°C and 45%–55% relative humidity
		IAV (H1N1-PR8)	20% Ethanol	-	15 s	0.09	Ffu/mL	SCLDP medium	in vitro evaluation	-	25°C and 45%–55% relative humidity
		IAV (H1N1-PR8)	32% Ethanol	-	15 s	0.23	Ffu/mL	SCLDP medium	in vitro evaluation	-	25°C and 45%–55% relative humidity
		IAV (H1N1-PR8)	34% Ethanol	-	15 s	1.53	Ffu/mL	SCLDP medium	in vitro evaluation	-	25°C and 45%–55% relative humidity
		IAV (H1N1-PR8)	20% Ethanol	-	1 min	0.04	Ffu/mL	SCLDP medium	in vitro evaluation	-	25°C and 45%–55% relative humidity
		IAV (H1N1-Ok-pdm)	20% Ethanol	-	15 s	0.04	Ffu/mL	SCLDP medium	in vitro evaluation	-	25°C and 45%–55% relative humidity
		IAV (H1N1-Ok-pdm)	32% Ethanol	-	15 s	0.21	Ffu/mL	SCLDP medium	in vitro evaluation	-	25°C and 45%–55% relative humidity
		IAV (H1N1-Ok-pdm)	34% Ethanol	-	15 s	1.48	Ffu/mL	SCLDP medium	in vitro evaluation	-	25°C and 45%–55% relative humidity
		IAV (H1N1-Ok-pdm)	20% Ethanol	-	1 min	0.05	Ffu/mL	SCLDP medium	in vitro evaluation	-	25°C and 45%–55% relative humidity
3	Harada et al. 2022	SARS-CoV-2	67.1% Ethanol		15 s	4.75	TCID50/mL	DMEM with 10% FBS	EN 14476	Vero cells	pH= 6.9
		SARS-CoV-2	58.8% Ethanol		15 s	4.63	TCID50/mL	DMEM with 10% FBS	EN 14476	Vero cells	pH= 6.9
4	Huang et al. (2022)	SARS-CoV-2	20% Ethanol	-	15 s	0.22	PFU/mL	DMEM with 10% FBS	Quantitative suspension tests	Vero cells	room temperature
		SARS-CoV-2	20% Ethanol	-	30 s	0.52	PFU/mL	DMEM with 10% FBS	Quantitative suspension tests	Vero cells	room temperature
		SARS-CoV-2	20% Ethanol	-	1 min	0.46	PFU/mL	DMEM with 10% FBS	Quantitative suspension tests	Vero cells	room temperature
		SARS-CoV-2	20% Ethanol	-	2 min	0.25	PFU/mL	DMEM with 10% FBS	Quantitative suspension tests	Vero cells	room temperature
		SARS-CoV-2	20% Ethanol	-	4 min	0.13	PFU/mL	DMEM with 10% FBS	Quantitative suspension tests	Vero cells	room temperature
		SARS-CoV-2	20% Ethanol	-	8 min	0.14	PFU/mL	DMEM with 10% FBS	Quantitative suspension tests	Vero cells	room temperature
5	Song et al. (2022)	HAV strain HM-175	30% Ethanol	hard water	1 min	1.4097	PFU/mL	serum free DMEM	ASTM E1052–11	FRhK-4 cells	-
		HAV strain HM-175	30% Ethanol	hard water	5 min	1.4305	PFU/mL	serum free DMEM	ASTM E1052–11	fetal rhesus monkey cells (FRhK-4; CRL- 1688)	-
		HAV strain HM-175	30% Ethanol	hard water	10 min	1.58333	PFU/mL	serum free DMEM	ASTM E1052–11	FRhK-4 cells	-
		HAV strain HM-175	50% Ethanol	hard water	1 min	2.5902	PFU/mL	serum free DMEM	ASTM E1052–11	FRhK-4 cells	-
		HAV strain HM-175	50% Ethanol	hard water	5 min	3.0486	PFU/mL	serum free DMEM	ASTM E1052–11	FRhK-4 cells	-
		HAV strain HM-175	50% Ethanol	hard water	10 min	3.652	PFU/mL	serum free DMEM	ASTM E1052–11	FRhK-4 cells	-
		HAV strain HM-175	70% Ethanol	hard water	1 min	3.4791	PFU/mL	serum free DMEM	ASTM E1052–11	FRhK-4 cells	-
		HAV strain HM-175	80% Ethanol	hard water	1 min	2.625	PFU/mL	serum free DMEM	ASTM E1052–11	FRhK-4 cells	-
		HAV strain HM-175	90% Ethanol	hard water	1 min	2.2777	PFU/mL	serum free DMEM	ASTM E1052–11	FRhK-4 cells	-
		HAV strain HM-175	90% Ethanol	hard water	5 min	>5	PFU/mL	serum free DMEM	ASTM E1052–11	FRhK-4 cells	-
6	Behrendt et al. (2022)	naked HEV	20% Ethanol	-	30 s	0	Ffu/mL	-	-	HepG2 cells	-
		naked HEV	40% Ethanol	-	30 s	0	Ffu/mL	-	-	HepG2 cells	-
		naked HEV	60% Ethanol	-	30 s	1.12	Ffu/mL	-	-	HepG2 cells	-
		naked HEV	80% Ethanol	-	30 s	1.06	Ffu/mL	-	-	HepG2 cells	-
		quasi enveloped HEV	20% Ethanol	-	30 s	0	Ffu/mL	-	-	HepG2 cells	-
		quasi enveloped HEV	40% Ethanol	-	30 s	0	Ffu/mL	-	-	HepG2 cells	-
		quasi enveloped HEV	60% Ethanol	-	30 s	0	Ffu/mL	-	-	HepG2 cells	-
		quasi enveloped HEV	80% Ethanol	-	30 s	0	Ffu/mL	-	-	HepG2 cells	-
7	Hufbauer et al. (2021)	HPV16 psudovirus	60% Ethanol	-	5 min	4.29	TCID50/mL	-	Robert Koch Institute	HEK-293 cells	-
		HPV16 psudovirus	70% Ethanol	-	5 min	4.98	TCID50/mL	-	Robert Koch Institute	HEK-293 cells	-
		SV40	60% Ethanol	-	5 min	1.97	TCID50/mL	-	DVV/RKI Guidelines	CV-1 cells	-
		SV40	70% Ethanol	-	5 min	2.13	TCID50/mL	-	DVV/RKI Guidelines	CV-1 cells	-
8	Nomura et al. (2021)	SARS-Cov-2 (SARS-CoV-2 2019-nCoV/Japan/AI/I-004/2020)	27% Ethanol	-	3 min	4.44	TCID50/mL	-	Quantitative suspension test	VeroE6/TMPRSS2 cells	room temperature
		SARS-Cov-2 (SARS-CoV-2 2019-nCoV/Japan/AI/I-004/2020)	22.5% Ethanol	-	3 min	0.16	TCID50/mL	-	Quantitative suspension test	VeroE6/TMPRSS2 cells	room temperature
		SARS-Cov-2 (SARS-CoV-2 2019-nCoV/Japan/AI/I-004/2020)	36% Ethanol	-	3 min	5	TCID50/mL	-	Quantitative suspension test	VeroE6/TMPRSS2 cells	room temperature
		IAV/Udorn/72 (H3N2)	27% Ethanol	-	3 min	1.08	TCID50/mL	-	Quantitative suspension test	MDCK cells	room temperature
		IAV/Udorn/72 (H3N2)	36% Ethanol	-	3 min	4.97	TCID50/mL	-	Quantitative suspension test	MDCK cells	room temperature
		IAV/Udorn/72 (H3N2)	45% Ethanol	-	3 min	5	TCID50/mL	-	Quantitative suspension test	MDCK cells	room temperature
9	Su et al. (2021)	PV1	60% Ethanol	distilled water	1 min	1.17	TCID50/mL	sodium hyposulphite, tween-80, lecithin, glycine and Dey Engley buffer	-	Vero cells	-
		PV1	60% Ethanol	distilled water	1.5 min	1.17	TCID50/mL	sodium hyposulphite, tween-80, lecithin, glycine and Dey Engley buffer	-	Vero cells	-
		PV1	60% Ethanol	distilled water	3 min	1.17	TCID50/mL	sodium hyposulphite, tween-80, lecithin, glycine and Dey Engley buffer	-	Vero cells	-
		PV1	60% Ethanol	distilled water	4.5 min	1.17	TCID50/mL	sodium hyposulphite, tween-80, lecithin, glycine and Dey Engley buffer	-	Vero cells	-
		PV1	70% Ethanol	distilled water	1 min	1.34	TCID50/mL	sodium hyposulphite, tween-80, lecithin, glycine and Dey Engley buffer	-	Vero cells	-
		PV1	70% Ethanol	distilled water	1.5 min	2.17	TCID50/mL	sodium hyposulphite, tween-80, lecithin, glycine and Dey Engley buffer	-	Vero cells	-
		PV1	70% Ethanol	distilled water	3 min	2.17	TCID50/mL	sodium hyposulphite, tween-80, lecithin, glycine and Dey Engley buffer	-	Vero cells	-
		PV1	70% Ethanol	distilled water	4.5 min	2.34	TCID50/mL	sodium hyposulphite, tween-80, lecithin, glycine and Dey Engley buffer	-	Vero cells	-
		PV1	75% Ethanol	distilled water	1 min	2.17	TCID50/mL	sodium hyposulphite, tween-80, lecithin, glycine and Dey Engley buffer	-	Vero cells	-
		PV1	75% Ethanol	distilled water	1.5 min	2.67	TCID50/mL	sodium hyposulphite, tween-80, lecithin, glycine and Dey Engley buffer	-	Vero cells	-
		PV1	75% Ethanol	distilled water	3 min	3.5	TCID50/mL	sodium hyposulphite, tween-80, lecithin, glycine and Dey Engley buffer	-	Vero cells	-
		PV1	75% Ethanol	distilled water	4.5 min	4	TCID50/mL	sodium hyposulphite, tween-80, lecithin, glycine and Dey Engley buffer	-	Vero cells	-
		PV1	80% Ethanol	distilled water	1 min	6	TCID50/mL	sodium hyposulphite, tween-80, lecithin, glycine and Dey Engley buffer	-	Vero cells	-
		PV1	80% Ethanol	distilled water	1.5 min	6.67	TCID50/mL	sodium hyposulphite, tween-80, lecithin, glycine and Dey Engley buffer	-	Vero cells	-
		PV1	80% Ethanol	distilled water	3 min	7	TCID50/mL	sodium hyposulphite, tween-80, lecithin, glycine and Dey Engley buffer	-	Vero cells	-
		PV1	80% Ethanol	distilled water	4.5 min	7.33	TCID50/mL	sodium hyposulphite, tween-80, lecithin, glycine and Dey Engley buffer	-	Vero cells	-
		EV A71	60% Ethanol	distilled water	1 min	0	TCID50/mL	sodium hyposulphite, tween-80, lecithin, glycine and Dey Engley buffer	-	Vero cells	-
		EV A71	60% Ethanol	distilled water	1.5 min	0	TCID50/mL	sodium hyposulphite, tween-80, lecithin, glycine and Dey Engley buffer	-	Vero cells	-
		EV A71	60% Ethanol	distilled water	3 min	0.17	TCID50/mL	sodium hyposulphite, tween-80, lecithin, glycine and Dey Engley buffer	-	Vero cells	-
		EV A71	60% Ethanol	distilled water	4.5 min	0.17	TCID50/mL	sodium hyposulphite, tween-80, lecithin, glycine and Dey Engley buffer	-	Vero cells	-
		EV A71	70% Ethanol	distilled water	1 min	0.17	TCID50/mL	sodium hyposulphite, tween-80, lecithin, glycine and Dey Engley buffer	-	Vero cells	-
		EV A71	70% Ethanol	distilled water	1.5 min	0.5	TCID50/mL	sodium hyposulphite, tween-80, lecithin, glycine and Dey Engley buffer	-	Vero cells	-
		EV A71	70% Ethanol	distilled water	3 min	0.5	TCID50/mL	sodium hyposulphite, tween-80, lecithin, glycine and Dey Engley buffer	-	Vero cells	-
		EV A71	70% Ethanol	distilled water	4.5 min	1.5	TCID50/mL	sodium hyposulphite, tween-80, lecithin, glycine and Dey Engley buffer	-	Vero cells	-
		EV A71	75% Ethanol	distilled water	1 min	0.33	TCID50/mL	sodium hyposulphite, tween-80, lecithin, glycine and Dey Engley buffer	-	Vero cells	-
		EV A71	75% Ethanol	distilled water	1.5 min	0.83	TCID50/mL	sodium hyposulphite, tween-80, lecithin, glycine and Dey Engley buffer	-	Vero cells	-
		EV A71	75% Ethanol	distilled water	3 min	2	TCID50/mL	sodium hyposulphite, tween-80, lecithin, glycine and Dey Engley buffer	-	Vero cells	-
		EV A71	75% Ethanol	distilled water	4.5 min	1.33	TCID50/mL	sodium hyposulphite, tween-80, lecithin, glycine and Dey Engley buffer	-	Vero cells	-
		EV A71	80% Ethanol	distilled water	1	1	TCID50/mL	sodium hyposulphite, tween-80, lecithin, glycine and Dey Engley buffer	-	Vero cells	-
		EV A71	80% Ethanol	distilled water	1.5 min	1.83	TCID50/mL	sodium hyposulphite, tween-80, lecithin, glycine and Dey Engley buffer	-	Vero cells	-
		EV A71	80% Ethanol	distilled water	3 min	1.83	TCID50/mL	sodium hyposulphite, tween-80, lecithin, glycine and Dey Engley buffer	-	Vero cells	-
		EV A71	80% Ethanol	distilled water	4.5 min	2.33	TCID50/mL	sodium hyposulphite, tween-80, lecithin, glycine and Dey Engley buffer	-	Vero cells	-
10	Xiling et al. (2021)	SARS-CoV-2/human/CHN/Changzhou_JS27/2020, GENEBANK NO. MT534630)	20% Ethanol	-	30 s	1.08	TCID50/mL	DMEM	Quantitative suspension tests	Vero-E6 cells	-
		SARS-CoV-2/human/CHN/Changzhou_JS27/2020, GENEBANK NO. MT534630)	20% Ethanol	-	1 min	1.33	TCID50/mL	DMEM	Quantitative suspension tests	Vero-E6 cells	-
		SARS-CoV-2/human/CHN/Changzhou_JS27/2020, GENEBANK NO. MT534630)	20% Ethanol	-	3 min	1.75	TCID50/mL	DMEM	Quantitative suspension tests	Vero-E6 cells	-
		SARS-CoV-2/human/CHN/Changzhou_JS27/2020, GENEBANK NO. MT534630)	20% Ethanol	-	5 min	1.92	TCID50/mL	DMEM	Quantitative suspension tests	Vero-E6 cells	-
		SARS-CoV-2/human/CHN/Changzhou_JS27/2020, GENEBANK NO. MT534630)	30% Ethanol	-	30 s	4.42	TCID50/mL	DMEM	Quantitative suspension tests	Vero-E6 cells	-
11	Kratzel et al. (2020)	SARS-CoV-2 (SARS-CoV-2/München1.1/2020/929)	20% Ethanol	-	30 s	1.1	TCID50/mL	-	Quantitative suspension test	VeroE6 cells	-
		SARS-CoV-2 (SARS-CoV-2/München1.1/2020/929)	30% Ethanol	-	30 s	>5.9	TCID50/mL	-	Quantitative suspension test	VeroE6 cells	-
12	Chan et al. (2020)	SARS-CoV-2	75% Ethanol	-	1 min	1.83	TCID50/mL	MEM with 1% FBS	-	Vero E6 cells	20–25°C
		SARS-CoV-2	75% Ethanol	-	5 min	>2	TCID50/mL	MEM with 1% FBS	-	Vero E6 cells	20–25°C
13	Imai et al. (2020)	MNV (strain S99)	70% Ethanol	-	30 s	> 4.58	PFU/mL	-	-	RAW 264.7 cells	-
		MNV (strain S99)	70% Ethanol	-	1 min	> 4.58	PFU/mL	-	-	RAW264.7 cells	-
14	Than et al. (2019)	HBV	10% Ethanol	-	1 min	0.166	TCID50/mL	-	Quantitative suspension tests	HepAD38 cells	room temperature
		HBV	20% Ethanol	-	1 min	0.18	TCID50/mL	-	Quantitative suspension tests	HepAD38 cells	room temperature
		HBV	30% Ethanol	-	1 min	0.083	TCID50/mL	-	Quantitative suspension tests	HepAD38 cells	room temperature
		HBV	40% Ethanol	-	1 min	0.526	TCID50/mL	-	Quantitative suspension tests	HepAD38 cells	room temperature
15	Nicole et al. (2018)	FCV (VR-2057)	70% Ethanol	-	1 min	0.45	TCID50/mL	HBSS	-	Fcwf cells (CRL-2787)	-
16	Uzuner et al. (2018)	AdV-8	70% Ethanol	-	30 s	1.12	TCID50/mL	DMEM containing 10% FBS	EN 14476	A549 cells	20oC
		AdV-8	70% Ethanol	-	1 min	1.5	TCID50/mL	DMEM containing 10% FBS	EN 14476	A549 cells	20oC
		AdV-8	70% Ethanol	-	2 min	2	TCID50/mL	DMEM containing 10% FBS	EN 14476	A549 cells	20oC
		AdV-19	70% Ethanol	-	30 s	1.25	TCID50/mL	DMEM containing 10% FBS	EN 14476	A549 cells	20oC
		AdV-19	70% Ethanol	-	1 min	1.62	TCID50/mL	DMEM containing 10% FBS	EN 14476	A549 cells	20oC
		AdV-19	70% Ethanol	-	2 min	2.25	TCID50/mL	DMEM containing 10% FBS	EN 14476	A549 cells	20oC
		AdV-37	70% Ethanol	-	30 s	1.25	TCID50/mL	DMEM containing 10% FBS	EN 14476	A549 cells	20oC
		AdV-37	70% Ethanol	-	1 min	1.5	TCID50/mL	DMEM containing 10% FBS	EN 14476	A549 cells	20oC
		AdV-37	70% Ethanol	-	2 min	2	TCID50/mL	DMEM containing 10% FBS	EN 14476	A549 cells	20oC
17	Wu et al. (2017)	RABV (CVS)	70% ethanol	deionized water	1 min	6.29	TCID50/mL	-	-	BHK-21 cells	-
18	Arthur and Gibson, (2015)	TuV	60% Ethanol	-	10 min	1.46	PFU/mL	-	-	LLC-MK2 cells	-
		TuV	90% Ethanol	-	45 s	3.5	PFU/mL	-	-	LLC-MK2 cells	-
19	Zonta et al. (2015)	MNV	70% Ethanol	-	5 min	3.85	PFU/mL	DMEM with 10% heat-inactivated FCS	EN 14476	RAW 264.7 cells	room temperature
		FCV-F9	70% Ethanol	-	6 min	3.52	PFU/mL	MEM with 10% heat-inactivated foetal calf serum	EN 14476	CRFK cells	room temperature
20	Cromeans et al. (2014)	FCV strain F9	70% Ethanol	cell culture-grade water	1 min	1.65168	PFU/mL	EMEM plus 10% FBS	-	CRFK cells	-
		FCV strain F9	70% Ethanol	cell culture-grade water	5 min	2.3716	PFU/mL	EMEM plus 10% FBS	-	CRFK cells	-
		MNV strain CW3	70% Ethanol	cell culture-grade water	1 min	4.9719	PFU/mL	EMEM plus 10% FBS	-	RAW 264.7 cells	-
		MNV strain CW3	70% Ethanol	cell culture-grade water	5 min	4.4843	PFU/mL	EMEM plus 10% FBS	-	RAW 264.7 cells	-
		AiV	70% Ethanol	cell culture-grade water	1 min	0.2191	PFU/mL	EMEM plus 10% FBS	-	Vero cells	-
		AiV	70% Ethanol	cell culture-grade water	5 min	0.17118	PFU/mL	EMEM plus 10% FBS	-	Vero cells	-
		TuV	70% Ethanol	cell culture-grade water	1 min	0.0505	PFU/mL	EMEM plus 10% FBS	-	LLC-MK2 cells	-
		TuV	70% Ethanol	cell culture-grade water	5 min	0.5678	PFU/mL	EMEM plus 10% FBS	-	LLC-MK2 cells	-
		PEC	70% Ethanol	cell culture-grade water	1 min	3.5561	TCID50	EMEM plus 10% FBS	-	LLC-PK cells	-
		PEC	70% Ethanol	cell culture-grade water	5 min	3.5615	TCID50	EMEM plus 10% FBS	-	LLC-PK cells	-
		MNV strain CW3	90% Ethanol	cell culture-grade water	1 min	5.35597	PFU/mL	EMEM plus 10% FBS	-	RAW 264.7 cells	-
		MNV strain CW3	90% Ethanol	cell culture-grade water	5 min	5.8825	PFU/mL	EMEM plus 10% FBS	-	RAW 264.7 cells	-
		FCV strain F9	90% Ethanol	cell culture-grade water	1 min	0.4116	PFU/mL	EMEM plus 10% FBS	-	CRFK cells	-
		FCV strain F9	90% Ethanol	cell culture-grade water	5 min	2.02834	PFU/mL	EMEM plus 10% FBS	-	CRFK cells	-
		AiV	90% Ethanol	cell culture-grade water	1 min	0.0896	PFU/mL	EMEM plus 10% FBS	-	Vero cells	-
		AiV	90% Ethanol	cell culture-grade water	5 min	0.20242	PFU/mL	EMEM plus 10% FBS	-	Vero cells	-
		TuV	90% Ethanol	cell culture-grade water	1 min	0.13043	PFU/mL	EMEM plus 10% FBS	-	LLC-MK2 cells	-
		TuV	90% Ethanol	cell culture-grade water	5 min	0.21052	PFU/mL	EMEM plus 10% FBS	-	LLC-MK2 cells	-
		PEC	90% Ethanol	cell culture-grade water	1 min	3.6317	TCID50	EMEM plus 10% FBS	-	LLC-PK cells	-
		PEC	90% Ethanol	cell culture-grade water	5 min	3.5668	TCID50	EMEM plus 10% FBS	-	LLC-PK cells	-
21	Chang et al. (2013)	EV71	70% Ethanol	distilled water	10 min	0.502	TCID50/mL	DMEM with 2% FCS	ASTM standard E-1052	RD cells	20oC
		EV71	75% Ethanol	distilled water	10 min	0.332	TCID50/mL	DMEM with 2% FCS	ASTM standard E-1052	RD cells	20oC
		EV71	85% Ethanol	distilled water	10 min	3.194	TCID50/mL	DMEM with 2% FCS	ASTM standard E-1052	RD cells	20oC
		EV71	95% Ethanol	distilled water	10 min	5.779	TCID50/mL	DMEM with 2% FCS	ASTM standard E-1052	RD cells	20oC
22	Tung et al. (2013)	FCV-F9	50% Ethanol	RNase- and DNase-free deionized water	30 s	0.093	PFU/mL	FBS	-	CRFK cells	-
		FCV-F9	70% Ethanol	RNase- and DNase-free deionized water	30 s	0.13	PFU/mL	FBS	-	CRFK cells	-
		FCV-F9	90% Ethanol	RNase- and DNase-free deionized water	30 s	-	PFU/mL	FBS	-	CRFK cells	-
		MNV-1	50% Ethanol	RNase- and DNase-free deionized water	30 s	0.2958	PFU/mL	FBS	-	RAW 264.7 cells	-
		MNV-1	70% Ethanol	RNase- and DNase-free deionized water	30 s	3.526	PFU/mL	FBS	-	RAW 264.7 cells	-
		MNV-1	90% Ethanol	RNase- and DNase-free deionized water	30 s	3.58	PFU/mL	FBS	-	RAW 264.7 cells	-
23	Sauerbrei et al. (2012)	DHBV	30% Ethanol	-	1 min	2.99	TCID50/mL	-	DVV/RKI guidelines	primary embryonic duck hepatocytes	20-22°C.
		DHBV	30% Ethanol	-	2 min	3.46	TCID50/mL	-	DVV/RKI guidelines	primary embryonic duck hepatocytes	20-22°C.
		DHBV	40% Ethanol	-	1 min	≥4.35	TCID50/mL	-	DVV/RKI guidelines	primary embryonic duck hepatocytes	20-22°C.
		DHBV	40% Ethanol	-	2 min	≥4.38	TCID50/mL	-	DVV/RKI guidelines	primary embryonic duck hepatocytes	20-22°C.
		DHBV	50% Ethanol	-	1 min	≥4.84	TCID50/mL	-	DVV/RKI guidelines	primary embryonic duck hepatocytes	20-22°C.
		DHBV	50% Ethanol	-	2 min	≥4.88	TCID50/mL	-	DVV/RKI guidelines	primary embryonic duck hepatocytes	20-22°C.
		DHBV	60% Ethanol	-	1 min	≥4.88	TCID50/mL	-	DVV/RKI guidelines	primary embryonic duck hepatocytes	20-22°C.
		DHBV	60% Ethanol	-	2 min	≥4.88	TCID50/mL	-	DVV/RKI guidelines	primary embryonic duck hepatocytes	20-22°C.
24	Zimmer et al. (2012)	VSV	10% Ethanol	-	1 min	0.084	Ffu/mL	MEM + 5% FBS	Quantitative suspension tests	BHK-21 cells	22°C
		VSV	20% Ethanol	-	1 min	1.456	Ffu/mL	MEM + 5% FBS	Quantitative suspension tests	BHK-21 cells	22°C
		VSV	30% Ethanol	-	1 min	5.507	Ffu/mL	MEM + 5% FBS	Quantitative suspension tests	BHK-21 cells	22°C
		VSV	40% Ethanol	-	1 min	>6	Ffu/mL	MEM + 5% FBS	Quantitative suspension tests	BHK-21 cells	22°C
25	Jeong et al. (2010)	IAV (H1N1)	70% Ethanol	-	1 min	2.6	TCID50/mL	DMEM	Quantitative suspension tests	MDCK cells	20°C
		IAV (H1N1)	70% Ethanol	-	2.5 min	2.6	TCID50/mL	DMEM	Quantitative suspension tests	MDCK cells	20°C
		IAV (H1N1)	70% Ethanol	-	5 min	2.6	TCID50/mL	DMEM	Quantitative suspension tests	MDCK cells	20°C
		IAV (H1N1)	70% Ethanol	-	10 min	4.84	TCID50/mL	DMEM	Quantitative suspension tests	MDCK cells	20°C
26	Park et al. (2010)	MNV CW3	50% Ethanol	distilled water	1 min	0.3	PFU/mL	10% FBS in PBS	-	RAW 264.7 cells	room temperature
		MNV	50% Ethanol	distilled water	5 min	0.4	PFU/mL	10% FBS in PBS	-	RAW 264.7 cells	room temperature
		MNV	70% Ethanol	distilled water	1 min	>3,6	PFU/mL	10% FBS in PBS	-	RAW 264.7 cells	room temperature
		MNV	70% Ethanol	distilled water	5 min	>3,6	PFU/mL	10% FBS in PBS	-	RAW 264.7 cells	room temperature
		MNV	90% Ethanol	distilled water	1 min	3.2	PFU/mL	10% FBS in PBS	-	RAW 264.7 cells	room temperature
		MNV	90% Ethanol	distilled water	5 min	>3,6	PFU/mL	10% FBS in PBS	-	RAW 264.7 cells	room temperature
		FCV	50% Ethanol	distilled water	1 min	0.3	PFU/mL	10% FBS in PBS	-	CRFK cells	room temperature
		FCV	50% Ethanol	distilled water	5 min	2.2	PFU/mL	10% FBS in PBS	-	CRFK cells	room temperature
		FCV	70% Ethanol	distilled water	1 min	0.5	PFU/mL	10% FBS in PBS	-	CRFK cells	room temperature
		FCV	70% Ethanol	distilled water	5 min	2.6	PFU/mL	10% FBS in PBS	-	CRFK cells	room temperature
		FCV	90% Ethanol	distilled water	1 min	0.1	PFU/mL	10% FBS in PBS	-	CRFK cells	room temperature
		FCV	90% Ethanol	distilled water	5 min	0.3	PFU/mL	10% FBS in PBS	-	CRFK cells	room temperature
27	Rabenau et al. (2010)	VACV	30% Ethanol	-	1 min	0.13	TCID50/mL	MEM with 10% FCS	DVV/RKI guidelines	Vero cells	20-22°C
		VACV	30% Ethanol	-	1 min	0.25	TCID50/mL	MEM with 10% FCS	DVV/RKI guidelines	Vero cells	20-22°C
		VACV	30% Ethanol	-	1 min	≥0.14	TCID50/mL	MEM with 10% FCS	DVV/RKI guidelines	Vero cells	20-22°C
		VACV	40% Ethanol	-	1 min	2.26	TCID50/mL	MEM with 10% FCS	DVV/RKI guidelines	Vero cells	20-22°C
		VACV	40% Ethanol	-	1 min	2.69	TCID50/mL	MEM with 10% FCS	DVV/RKI guidelines	Vero cells	20-22°C
		VACV	40% Ethanol	-	1 min	3.86	TCID50/mL	MEM with 10% FCS	DVV/RKI guidelines	Vero cells	20-22°C
		VACV	50% Ethanol	-	1 min	≥4.38	TCID50/mL	MEM with 10% FCS	DVV/RKI guidelines	Vero cells	20-22°C
		VACV	50% Ethanol	-	1 min	≥5.94	TCID50/mL	MEM with 10% FCS	DVV/RKI guidelines	Vero cells	20-22°C
		VACV	50% Ethanol	-	1 min	≥5.0	TCID50/mL	MEM with 10% FCS	DVV/RKI guidelines	Vero cells	20-22°C
		VACV	60% Ethanol	-	1 min	≥4.38	TCID50/mL	MEM with 10% FCS	DVV/RKI guidelines	Vero cells	20-22°C
		VACV	60% Ethanol	-	1 min	≥5.94	TCID50/mL	MEM with 10% FCS	DVV/RKI guidelines	Vero cells	20-22°C
		VACV	60% Ethanol	-	1 min	≥5.0	TCID50/mL	MEM with 10% FCS	DVV/RKI guidelines	Vero cells	20-22°C
		MVA	40% Ethanol	-	1 min	2.8	TCID50/mL	MEM with 10% FCS	DVV/RKI guidelines	BHK-21 cells	20-22°C
		MVA	40% Ethanol	-	1 min	>5.32	TCID50/mL	MEM with 10% FCS	DVV/RKI guidelines	BHK-21 cells	20-22°C
		MVA	40% Ethanol	-	1 min	1.71	TCID50/mL	MEM with 10% FCS	DVV/RKI guidelines	BHK-21 cells	20-22°C
		MVA	40% Ethanol	-	1 min	5.4	TCID50/mL	MEM with 10% FCS	DVV/RKI guidelines	BHK-21 cells	20-22°C
		MVA	50% Ethanol	-	1 min	5.32	TCID50/mL	MEM with 10% FCS	DVV/RKI guidelines	BHK-21 cells	20-22°C
		MVA	50% Ethanol	-	1 min	3.57	TCID50/mL	MEM with 10% FCS	DVV/RKI guidelines	BHK-21 cells	20-22°C
		MVA	60% Ethanol	-	1 min	5.4	TCID50/mL	MEM with 10% FCS	DVV/RKI guidelines	BHK-21 cells	20-22°C
		MVA	60% Ethanol	-	1 min	5.32	TCID50/mL	MEM with 10% FCS	DVV/RKI guidelines	BHK-21 cells	20-22°C
		MVA	60% Ethanol	-	1 min	3.57	TCID50/mL	MEM with 10% FCS	DVV/RKI guidelines	BHK-21 cells	20-22°C
28	Duizer et al. (2004)	FCV	70% Ethanol	-	30 min	3	TCID50/mL	DMEM	-	CRFK cells	18-22°C
		CaCV	70% Ethanol	-	30 min	3	TCID50/mL	DMEM	-	MDCK cells	18-22°C
29	Gehrke et al. (2004)	FCV-F9	50% Ethanol	double-distilledwater	30 s	2.19	ID50/mL	EMEM	Robert Koch-Institut, Berlin, Germany) and the Deutsche Vereinigung zur Beka¨mpfung der Viruskrankheiten e.V.	KE-R-cells	-
		FCV-F9	70% Ethanol	double-distilledwater	30 s	3.55	ID50/mL	EMEM	Robert Koch-Institut, Berlin, Germany) and the Deutsche Vereinigung zur Beka¨mpfung der Viruskrankheiten e.V.	KE-R-cells	-
		FCV-F9	80% Ethanol	double-distilledwater	30 s	2.19	ID50/mL	EMEM	Robert Koch-Institut, Berlin, Germany) and the Deutsche Vereinigung zur Beka¨mpfung der Viruskrankheiten e.V.	KE-R-cells	-
		FCV-F9	50% Ethanol	double-distilledwater	1 min	3.65	ID50/mL	EMEM	Robert Koch-Institut, Berlin, Germany) and the Deutsche Vereinigung zur Beka¨mpfung der Viruskrankheiten e.V.	KE-R-cells	-
		FCV-F9	70% Ethanol	double-distilledwater	1 min	>3,83	ID50/mL	EMEM	Robert Koch-Institut, Berlin, Germany) and the Deutsche Vereinigung zur Beka¨mpfung der Viruskrankheiten e.V.	KE-R-cells	-
		FCV-F9	80% Ethanol	double-distilledwater	1 min	2.97	ID50/mL	EMEM	Robert Koch-Institut, Berlin, Germany) and the Deutsche Vereinigung zur Beka¨mpfung der Viruskrankheiten e.V.	KE-R-cells	-
		FCV-F9	50% Ethanol	double-distilledwater	3 min	>4,44	ID50/mL	EMEM	Robert Koch-Institut, Berlin, Germany) and the Deutsche Vereinigung zur Beka¨mpfung der Viruskrankheiten e.V.	KE-R-cells	-
		FCV-F9	70% Ethanol	double-distilledwater	3 min	>5	ID50/mL	EMEM	Robert Koch-Institut, Berlin, Germany) and the Deutsche Vereinigung zur Beka¨mpfung der Viruskrankheiten e.V.	KE-R-cells	-
		FCV-F9	80% Ethanol	double-distilledwater	3 min	3.88	ID50/mL	EMEM	Robert Koch-Institut, Berlin, Germany) and the Deutsche Vereinigung zur Beka¨mpfung der Viruskrankheiten e.V.	KE-R-cells	-
		FCV-F9	80% Ethanol	double-distilledwater	5 min	>4,25	ID50/mL	EMEM	Robert Koch-Institut, Berlin, Germany) and the Deutsche Vereinigung zur Beka¨mpfung der Viruskrankheiten e.V.	KE-R-cells	-
30	Belliot et al. (2008)	MNV	30% Ethanol	sterile water	30 s	0.11	PFU/mL	DMEM-FBS	-	RAW 264.7 cells	room temperature
		MNV	30% Ethanol	sterile water	1 min	0.16	PFU/mL	DMEM-FBS	-	RAW 264.7 cells	room temperature
		MNV	30% Ethanol	sterile water	3 min	0.29	PFU/mL	DMEM-FBS	-	RAW 264.7 cells	room temperature
31	Kramer et al. (2006)	PV1 Mahoney/Pette as test virus	70% Ethanol	-	1 min	2.3	CCID50	ice-cold culture medium	ASTM standard E-1838–96	FL cells	20oC
		PV 1 Mahoney/Pette as test virus	70% Ethanol	-	2 min	3.3	CCID50	ice-cold culture medium	ASTM standard E-1838–96	FL cells	20oC
		PV 1 Mahoney/Pette as test virus	75% Ethanol	-	1 min	3.8	CCID50	ice-cold culture medium	ASTM standard E-1838–96	FL cells	20oC
		PV 1 Mahoney/Pette as test virus	75% Ethanol	-	2 min	4.2	CCID50	ice-cold culture medium	ASTM standard E-1838–96	FL cells	20oC
32	Wolff et al. (2001)	HAV (175)	95% Ethanol	-	1 min	0.2	TCID50/mL	-	-	AGMK (BSC-1) cells	-
		HAV (175)	95% Ethanol	-	2 min	0.75	TCID50/mL	-	-	AGMK (BSC-1) cells	-
		HAV (175)	95% Ethanol	-	3 min	0.9	TCID50/mL	-	-	AGMK (BSC-1) cells	-
		HAV (175)	95% Ethanol	-	5 min	0.8	TCID50/mL	-	-	AGMK (BSC-1) cells	-
		HAV (175)	95% Ethanol	-	10 min	1.65	TCID50/mL	-	-	AGMK (BSC-1) cells	-
		HAV (175)	95% Ethanol	-	1 min	0	TCID50/mL	-	-	AGMK (BSC-1) cells	-
		HAV (175)	95% Ethanol	-	2 min	0.75	TCID50/mL	-	-	AGMK (BSC-1) cells	-
		HAV (175)	95% Ethanol	-	3 min	0.5	TCID50/mL	-	-	AGMK (BSC-1) cells	-
		HAV (175)	95% Ethanol	-	5 min	0.5	TCID50/mL	-	-	AGMK (BSC-1) cells	-
		HAV (175)	95% Ethanol	-	10 min	0.9	TCID50/mL	-	-	AGMK (BSC-1) cells	-
33	Doultree et al. (1999)	FCV	75% Ethanol	-	1 min	1.25	TCID50/mL	5% sucrose in TES buffer	-	CRFK cells	-
34	Bueren et al. (1994)	HIV (CFV: cell free virus)	70% Ethanol	-	30 s	3.25	TCID50/mL	Complete medium containing 10% FCS	Virucidal suspension test	MT-4 cells	-
		HIV (CFV: cell free virus)	70% Ethanol	-	1 min	3.24	TCID50/mL	Complete medium containing 10% FCS	Virucidal suspension test	MT-4 cells	-
		HIV (CFV: cell free virus)	70% Ethanol	-	2 min	5.25	TCID50/mL	Complete medium containing 10% FCS	Virucidal suspension test	MT-4 cells	-
		HIV (CAV: cell associated virus)	70% Ethanol	-	30 s	5.5	TCID50/mL	Complete medium containing 10% FCS	Virucidal suspension test	MT-4 cells	-
		HIV (CAV: cell associated virus)	70% Ethanol	-	30 sec	4.75	TCID50/mL	Complete medium containing 10% FCS	Virucidal suspension test	MT-4 cells	-
35	Eggers, (1990)	PV1	50% ethanol	-	15 min	0	TCID50/mL	-	-	GMK cells	20oC
		PV1	60% ethanol	-	15 min	0	TCID50/mL	-	-	GMK cells	20oC
		PV1	70% ethanol	-	15 min	0	TCID50/mL	-	-	GMK cells	20oC
		PV1	80% ethanol	-	15 min	1	TCID50/mL	-	-	GMK cells	20oC
		PV1	90% ethanol	-	15 min	5	TCID50/mL	-	-	GMK cells	20oC
		Echo 11	50% ethanol	-	15 min	0	TCID50/mL	-	-	GMK cells	20oC
		Echo 11	60% ethanol	-	15 min	1	TCID50/mL	-	-	GMK cells	20oC
		Echo 11	70% ethanol	-	15 min	3	TCID50/mL	-	-	GMK cells	20oC
		Echo 11	80% ethanol	-	15 min	4	TCID50/mL	-	-	GMK cells	20oC
		Echo 11	90% ethanol	-	15 min	5	TCID50/mL	-	-	GMK cells	20oC
		Echo 12	50% ethanol	-	15 min	1	TCID50/mL	-	-	GMK cells	20oC
		Echo 12	60% ethanol	-	15 min	1	TCID50/mL	-	-	GMK cells	20oC
		Echo 12	70% ethanol	-	15 min	4	TCID50/mL	-	-	GMK cells	20oC
		Echo 12	80% ethanol	-	15 min	5	TCID50/mL	-	-	GMK cells	20oC
		Echo 12	90% ethanol	-	15 min	>5	TCID50/mL	-	-	GMK cells	20oC
		PV1	80% ethanol	-	1 min	1	TCID50/mL	-	-	GMK cells	20oC
		PV1	80% ethanol	-	2 min	3	TCID50/mL	-	-	GMK cells	20oC
		PV1	80% ethanol	-	5 min	4	TCID50/mL	-	-	GMK cells	20oC
		PV1	80% ethanol	-	10 min	5	TCID50/mL	-	-	GMK cells	20oC
		PV1	80% ethanol	-	15 min	>5	TCID50/mL	-	-	GMK cells	20oC
		PV1	90% ethanol	-	1 min	5	TCID50/mL	-	-	GMK cells	20oC
		PV1	90% ethanol	-	2 min	6	TCID50/mL	-	-	GMK cells	20oC
		PV1	90% ethanol	-	5 min	6	TCID50/mL	-	-	GMK cells	20oC
		PV1	90% ethanol	-	10 min	6	TCID50/mL	-	-	GMK cells	20oC
		PV1	90% ethanol	-	15 min	6	TCID50/mL	-	-	GMK cells	20oC
		AdV-2	60% Ethanol	-	2 min	1	TCID50/mL	-	-	Hela cells	20oC
		AdV-2	60% Ethanol	-	5 min	3	TCID50/mL	-	-	Hela cells	20oC
		AdV-2	60% Ethanol	-	15 min	>4	TCID50/mL	-	-	Hela cells	20oC
		AdV-2	70% Ethanol	-	1 min	1	TCID50/mL	-	-	Hela cells	20oC
		AdV-2	70% Ethanol	-	2 min	2	TCID50/mL	-	-	Hela cells	20oC
		AdV-2	70% Ethanol	-	5 min	4	TCID50/mL	-	-	Hela cells	20oC
		AdV-2	70% Ethanol	-	15 min	>4	TCID50/mL	-	-	Hela cells	20oC
		AdV-2	80% Ethanol	-	1 min	1	TCID50/mL	-	-	Hela cells	20oC
		AdV-2	80% Ethanol	-	2 min	3	TCID50/mL	-	-	Hela cells	20oC
		AdV-2	80% Ethanol	-	5 min	>4	TCID50/mL	-	-	Hela cells	20oC
		AdV-2	80% Ethanol	-	15 min	>4	TCID50/mL	-	-	Hela cells	20oC
		AdV-2	90% Ethanol	-	1 min	1	TCID50/mL	-	-	Hela cells	20oC
		AdV-2	90% Ethanol	-	2 min	2	TCID50/mL	-	-	Hela cells	20oC
		AdV-2	90% Ethanol	-	5 min	>4	TCID50/mL	-	-	Hela cells	20oC
		AdV-2	90% Ethanol	-	15 min	>4	TCID50/mL	-	-	Hela cells	20oC
		Reo 3	80% Ethanol	-	2 min	1	TCID50/mL	-	-	MA 104 cells	20oC
		Reo 4	80% Ethanol	-	5 min	2	TCID50/mL	-	-	MA 104 cells	20oC
		Reo 5	90% Ethanol	-	15 min	>4	TCID50/mL	-	-	MA 104 cells	20oC
		RoV (strain Wa)	40% Ethanol	-	1 min	1	TCID50/mL	-	-	MA 104 cells	20oC
		RoV (strain Wa)	60% Ethanol	-	1 min	>4	TCID50/mL	-	-	MA 104 cells	20oC
		RoV (strain Wa)	90% Ethanol	-	1 min	>4	TCID50/mL	-	-	MA 104 cells	20oC
		RoV (strain Wa)	40% Ethanol	-	2 min	1	TCID50/mL	-	-	MA 104 cells	20oC
		RoV (strain Wa)	60% Ethanol	-	2 min	>4	TCID50/mL	-	-	MA 104 cells	20oC
		RoV (strain Wa)	90% Ethanol	-	2 min	>4	TCID50/mL	-	-	MA 104 cells	20oC
36	Saknimit et al. (1988)	CPV	70% Ethanol	-	10 min	1.33	TCID50/mL	-	-	CRFK cells	23oC
		KRV	70% Ethanol	-	10 min	1.05	TCID50/mL	-	-	RE cells	23oC
		MHV-2	70% Ethanol	-	10 min	4.2	TCID50/mL	-	-	RE cells	23oC
		MHV-2	70% Ethanol	-	10 min	3.91	TCID50/mL	-	-	RE cells	23oC
		CCV	70% Ethanol	-	10 min	3.28	TCID50/mL	Sephadex LH-20	-	CRFK cells	23°C
37	Kurtz et al. (1980)	BRV	30% Ethanol	-	1 min	3.2	-	serum free 199 medium containing trypsin	-	LLC-MK2 cells	-
		BRV	40% Ethanol	-	1 min	> 3.2	-	serum free 199 medium containing trypsin	-	LLC-MK2 cells	-
		BRV	50% Ethanol	-	1 min	5.9	-	serum free 199 medium containing trypsin	-	LLC-MK2 cells	-
		AstV	70% Ethanol	-	1 min	1.4	-	199 medium with 20% FCS	-	HEK cells	-
		AstV	90% Ethanol	-	1 min	4	-	199 medium with 20% FCS	-	HEK cells	-
